# Supplementary material for: Cultivable Microbial Diversity Associated With Cellular Phones
Source: Front Microbiol. 2018 Jun 7;9:1229. doi: 10.3389/fmicb.2018.01229 (PMC6000418; doi:10.3389/fmicb.2018.01229)
Supplement: FILE S1 — List of isolates identified by 16S rRNA gene and ITS regions sequencing, and their sequence accession numbers. [file Data_Sheet_1.XLSX]

## Sheet: Sheet1
	Isolate	Identity based on 16S rRNA gene	Proteotype	GenBank accession number
1	S5H243	Bacillus subtilis	P1a	MH017382		Species level identifiction using MALDI biotyper
2	S2S95	Bacillus amyloliquefaciens	P1c	MH017383		Genus level identifiction using MALDI biotyper
3	K1T14	Exiguobacterium acetylicum	P1d	MH017381		New species description
4	K1S22	Exiguobacterium acetylicum	P1e	MH017384
5	S5T249	Staphylococcus kloosii	P1f	MH017385
6	S5H252	Bacillus subtilis	P1g	MH017386
7	S2T88	Pantoae septica	P1h	MH017387
8	S5H238	Bacillus subtilis	P1i	MH017388
9	S5T268	Bacillus altitudinis	P1k	MH017389
10	S2T63	Microbacterium telephonicum	P12	KT735048
11	S5S233	Paenibacillus jamilae	P13	MH017390
12	S2M921	Pseudomonas oryzihabitans	P14_1	MH017391
13	S4S162	Flavobacterium oceanosedimentum	P14	MH017392
14	KT01	Exiguobacterium profundum	P16	MH017393
15	SS04	Bacillus methylotrophicus	P17	MH017394
16	S5S221	Bacillus siamensis	P18	MH017395
17	S3T1410	Bacillus oceanisediminis	P19	MH017396
18	KS05	Staphylococcus warneri	P2	MH017397
19	S4T207	Janibacter melonis	P21	MH017398
20	S5H246	Staphylococcus haemolyticus	P22	MH017399
21	S5T254B	Paenibacillus alvei	P23	MH017400
22	S3T145	Bacillus altitudinis	P25	MH017401
23	S5T231	Bacillus safensis	P25	MH017402
24	S5T225	Staphylococcus gallinarum	P26	MH017403
25	S3T152	Staphylococcus gallinarum	P27	MH017404
26	S2T99	Staphylococcus gallinarum	P28	MH017405
27	S4T164	Staphylococcus arlettae	P29	MH017406
28	S3T1411	Bacillus licheniformis	P3	MH017407
29	S5H253	Staphylococcus hominis	P30	MH017408
30	S5H2222	Lysinibacillus telephonicus	P4	KT735049
31	KT03	Pantoea eucrina	P6	MH017409
32	KT06	Pantoea septica	P7	MH017410
33	K1T32	Brevibacterium epidermidis	P8	MH017411
34	S4T209	Brevibacillus borstelensis	P9	MH017412
S. No.	Isolate	Identity based on ITS region sequencing	Proteotype
1	S5T2411	Aureobasidium melanogenum	P10	MH037566
2	ST03	Candida etchellsii	P11	MH037567
3	S2S85	Aureobasidium melanogenum	P15	MH037568
4	S5S241A	Aureobasidium melanogenum	P20	MH037569
5	S5S254	Cryptococcus diffluens	P5	MH037570
S. No.	Isolate	Identity based on ITS region sequencing
1	S3S151	Daldinia starbaeckii		MH037548
2	S3S141	Rhizomucor variabilis var. regularior		MH037545
3	K2S73	Aspergillus awamori		MH037542
4	S5S236	Thielaviopsis euricoi		MH037560
5	S3T151	Aspergillus welwitschiae		MH037550
6	S3T144	Mucor circinelloides		Awaited
7	S3S148	Rhizomucor variabilis var. regularior		MH037547
8	S4S202	Aspergillus ochraceus		MH037554
9	S4S208A	Chaetomium ascotrichoides		MH037555
10	S5S263	Curvularia americana		MH037565
11	S5S262	Curvularia caricae-papayae		MH037564
12	S5S235	Psathyrella boreifasciculata		MH037559
13	S5H226	Chaetomium subglobosum		MH037557
14	S4S201	Alternaria destruens		MH037553
15	S5S251	Stemphylium majusculum		MH037562
16	S2S64F	Aspergillus versicolor		MH037543
17	S4S161	Penicillium tardochrysogenum	2 isolates including S4S161 and S4S161A	MH037551
18	S4S207	Pyrenochaeta telephoni		KR260987
19	S5S257	Cladosporium colocasiae		MH037563
20	S4S193	Phialophora oxyspora		MH037552
21	S3S111	Aspergillus sydowii		MH037544
22	S3S143	Aspergillus chevalieri		MH037546
23	S5S242	Aspergillus chevalieri		MH037561
24	S4S208B	Rhytidhysteron thailandicum		MH037556
25	S3S159	Montagnula scabiosae		MH037549
26	S5H268	Cladosporium halotolerans		MH037558
