# Supplementary material for: Cultivable Microbial Diversity Associated With Cellular Phones
Source: Front Microbiol. 2018 Jun 7;9:1229. doi: 10.3389/fmicb.2018.01229 (PMC6000418; doi:10.3389/fmicb.2018.01229)
Supplement: FILE S2 — List of total microbial genera and species identified during the study. [file Data_Sheet_2.XLSX]

## Sheet: Sheet1
Sr. no	Bacterial species	Sr. no	Bacterial genera		Sr. no	Fungal species	Sr. no	Fungal genera
1	Acinetobacter baumannii	1	Acinetobacter		1	Alternaria destruens	1	Alternaria
2	Bacillus altitudinis	2	Bacillus		2	Aspergillus awamori	2	Aspergillus
3	Bacillus amyloliquefaciens	3	Brachybacterium		3	Aspergillus chevalieri	3	Aureobasidium
4	Bacillus cereus	4	Brevibacillus		4	Aspergillus ochraceus	4	Candida
5	Bacillus licheniformis	5	Brevibacterium		5	Aspergillus sydowii	5	Chaetomium
6	Bacillus megaterium	6	Brevundimonas		6	Aspergillus versicolor	6	Cladosporium
7	Bacillus methylotrophicus	7	Cellulosimicrobium		7	Aspergillus welwitschiae	7	Cryptococcus
8	Bacillus oceanisediminis	8	Corynebacterium		8	Aureobasidium melanogenum	8	Curvularia
9	Bacillus pumilus	9	Dermabacter		9	Candida etchellsii	9	Daldinia
10	Bacillus safensis	10	Dermacoccus		10	Candida parapsilosis	10	Montagnula
11	Bacillus siamensis	11	Enterobacter		11	Candida tropicalis	11	Mucor
12	Bacillus subtilis	12	Exiguobacterium		12	Chaetomium ascotrichoides	12	Penicillium
13	Brachybacterium faecium	13	Flavobacterium		13	Chaetomium subglobosum	13	Phialophora
14	Brevibacillus borstelensis	14	Janibacter		14	Cladosporium colocasiae	14	Psathyrella
15	Brevibacterium epidermidis	15	Kocuria		15	Cladosporium halotolerans	15	Pyrenochaeta
16	Brevundimonas vesicularis	16	Kytococcus		16	Cryptococcus diffluens	16	Rhizomucor
17	Cellulosimicrobium cellulans	17	Leuconostoc		17	Curvularia americana	17	Rhodotorula
18	Corynebacterium mucifaciens	18	Lysinibacillus		18	Curvularia caricae-papayae	18	Rhytidhysteron
19	Corynebacterium singulare	19	Microbacterium		19	Daldinia starbaeckii	19	Stemphylium
20	Dermabacter hominis	20	Micrococcus		20	Montagnula scabiosae	20	Thielaviopsis
21	Dermacoccus nishinomiyaensis	21	Moraxella		21	Mucor circinelloides
22	Enterobacter cloacae	22	Paenibacillus		22	Penicillium tardochrysogenum
23	Exiguobacterium acetylicum	23	Pantoea		23	Phialophora oxyspora
24	Exiguobacterium aurantiacum	24	Pseudomonas		24	Psathyrella boreifasciculata
25	Exiguobacterium profundum	25	Rahnella		25	Pyrenochaeta telephoni
26	Flavobacterium oceanosedimentum	26	Rhodococcus		26	Rhizomucor variabilis
27	Janibacter melonis	27	Roseomonas		27	Rhodotorula minuta
28	Kocuria carniphila	28	Rothia		28	Rhodotorula mucilaginosa
29	Kocuria kristinae	29	Solibacillus		29	Rhytidhysteron thailandicum
30	Kocuria palustris	30	Sphingobium		30	Stemphylium majusculum
31	Kocuria rhizophila	31	Staphylococcus		31	Thielaviopsis euricoi
32	Kytococcus schroeteri
33	Leuconostoc citreum
34	Lysinibacillus telephonicus
35	Microbacterium arborescens
36	Microbacterium natoriense
37	Microbacterium sp
38	Microbacterium telephonicum
39	Microbacterium testaceum
40	Micrococcus luteus
41	Moraxella osloensis
42	Paenibacillus alvei
43	Paenibacillus glucanolyticus
44	Paenibacillus pabuli
45	Paenibacillus peoriae
46	Paenibacillus polymyxa
47	Pantoea calida
48	Pantoea dispersa
49	Pantoea eucrina
50	Pantoea septica
51	Pseudomonas luteola
52	Pseudomonas oryzihabitans
53	Pseudomonas sp
54	Pseudomonas stutzeri
55	Rahnella aquatilis
56	Rhodococcus corynebacterioides
57	Roseomonas mucosa
58	Rothia amarae
59	Solibacillus silvestris
60	Sphingobium chlorophenolicum
61	Staphylococcus arlettae
62	Staphylococcus aureus
63	Staphylococcus capitis
64	Staphylococcus cohnii
65	Staphylococcus epidermidis
66	Staphylococcus gallinarum
67	Staphylococcus haemolyticus
68	Staphylococcus hominis
69	Staphylococcus kloosii
70	Staphylococcus nepalensis
71	Staphylococcus pasteuri
72	Staphylococcus saprophyticus
73	Staphylococcus sciuri
74	Staphylococcus succinus
75	Staphylococcus warneri
76	Staphylococcus xylosus
