# Supplementary material for: Cultivable Microbial Diversity Associated With Cellular Phones
Source: Front Microbiol. 2018 Jun 7;9:1229. doi: 10.3389/fmicb.2018.01229 (PMC6000418; doi:10.3389/fmicb.2018.01229)
Supplement: FILE S3 — List of microbial species unique and shared by individuals working in different settings. [file Data_Sheet_3.XLSX]

## Sheet: Sheet1
[Canteen staff] and [Laboratory staf] and [Office staff] and [Security staff]:	[Canteen staff] and [Office staff]:	[Canteen staff]:	[Canteen staff] and [Laboratory staf] and [Office staff]:	[Canteen staff] and [Laboratory staf]:	[Laboratory staf]:	[Laboratory staf] and [Office staff]:	[Office staff]:	[Office staff] and [Security staff]:	[Laboratory staf] and [Office staff] and [Security staff]:	[Security staff]:	[Laboratory staf] and [Security staff]:
Bacillus altitudinis	Aspergillus chevalieri	Candida parapsilosis	Bacillus megaterium	Bacillus pumilus	Flavobacterium oceanosedimentum	Staphylococcus epidermidis	Bacillus siamensis	Bacillus amyloliquefaciens	Staphylococcus kloosii	Enterobacter cloacae	Staphylococcus capitis
Micrococcus luteus		Aspergillus sydowii	Bacillus licheniformis	Bacillus methylotrophicus	Brevibacillus borstelensis	Staphylococcus warneri	Staphylococcus sciuri		Staphylococcus haemolyticus	Exiguobacterium acetylicum
Staphylococcus arlettae		Aspergillus welwitschiae	Pseudomonas oryzihabitans	Staphylococcus succinus	Corynebacterium singulare	Kocuria palustris	Chaetomium subglobosum		Bacillus safensis	Brevibacterium epidermidis
Staphylococcus saprophyticus		Bacillus oceanisediminis	Staphylococcus hominis		Kocuria rhizophila	Pantoea septica	Cladosporium colocasiae			Sphingobium chlorophenolicum
Pseudomonas stutzeri		Brevundimonas vesicularis	Bacillus subtilis		Rhodococcus corynebacterioides	Staphylococcus pasteuri	Cladosporium halotolerans			Staphylococcus nepalensis
Staphylococcus gallinarum		Candida tropicalis	Kocuria kristinae		Rothia amarae	Aureobasidium melanogenum	Curvularia americana			Staphylococcus xylosus
		Cellulosimicrobium cellulans			Acinetobacter baumannii	Cryptococcus diffluens	Curvularia caricae-papayae
		Daldinia starbaeckii			Alternaria destruens	Kytococcus schroeteri	Dermacoccus nishinomiyaensis
		Montagnula scabiosae			Aspergillus awamori	Pantoea calida	Leuconostoc citreum
		Mucor circinelloides			Aspergillus ochraceus	Solibacillus silvestris	Lysinibacillus telephonicus
		Rhizomucor variabilis			Aspergillus versicolor		Paenibacillus alvei
					Bacillus cereus		Paenibacillus glucanolyticus
					Brachybacterium faecium		Paenibacillus pabuli
					Candida etchellsii		Paenibacillus peoriae
					Chaetomium ascotrichoides		Paenibacillus polymyxa
					Corynebacterium mucifaciens		Psathyrella boreifasciculata
					Dermabacter hominis		Rhodotorula mucilaginosa
					Exiguobacterium aurantiacum		Roseomonas mucosa
					Exiguobacterium profundum		Stemphylium majusculum
					Janibacter melonis		Thielaviopsis euricoi
					Kocuria carniphila
					Microbacterium arborescens
					Microbacterium natoriense
					Microbacterium sp
					Microbacterium telephonicum
					Microbacterium testaceum
					Moraxella osloensis
					Pantoea dispersa
					Pantoea eucrina
					Penicillium tardochrysogenum
					Phialophora oxyspora
					Pseudomonas luteola
					Pseudomonas sp
					Pyrenochaeta telephoni
					Rahnella aquatilis
					Rhodotorula minuta
					Rhytidhysteron thailandicum
					Staphylococcus aureus
					Staphylococcus cohnii
